# Supplementary material for: Virtual Therapy Planning of Aortic Valve Replacement for Preventing Patient-Prosthesis Mismatch
Source: Bioengineering (Basel). 2025 Mar 21;12(4):328. doi: 10.3390/bioengineering12040328 (PMC12024315; doi:10.3390/bioengineering12040328)
Supplement: Supplementary file 1 [file bioengineering-12-00328-s001.zip]

Archive with 1 entries (1 files):
- bioengineering-3507425-supplementary.pdf
